# Supplementary material for: The using of a piglets as a model for evaluating the dipyrone hematological effects
Source: BMC Vet Res. 2016 Nov 25;12:263. doi: 10.1186/s12917-016-0891-5 (PMC5123311; doi:10.1186/s12917-016-0891-5)
Supplement: Additional file 1: — Numerical raw data. (XLSX 20 kb) [file 12917_2016_891_MOESM1_ESM.xlsx]

## Sheet: raw data
Day/hour of sampling	Animal number/sampling time
Day -2	1/-2	2/-2	3/-2	4/-2	5/-2	6/-2	7/-2	8/-2
WBC	12.92	12.5	14.33	15.13	12.98	13.22	12.79	12.76
RBC	5.96	6.99	5.79	6.37	6.58	6.42	6.6	6.62
Hb	11.9	13.31	12.71	11.88	12.9	12.91	11.97	12.5
Hct	34.13	37.9	37.93	34.43	37.55	37.99	35.46	35.68
MCV	57	54	65	54	57	59	53	54
MCH	20	19	22	19	20	20	18	19
MCHC	34.8	35.1	33.5	34.5	34.4	33.9	33.7	35
Plt	425	412	350	330	298	330	215	490
PT	77	89	71	96	95	100	98	92
APTT	105	66.2	71.5	67.3	70.7	80.9	113.2	102
APTT Ratio	3.1	1.95	2.11	1.98	2.08	2.39	3.34	3.01
Day -1	1/-1	2/-1	3/-1	4/-1	5/-1	6/-1	7/-1	8/-1
WBC	11.91	13.22	15.01	14.52	12.18	13.03	11.59	12.02
RBC	6.06	6.92	5.98	6.3	6.46	6.46	6.41	6.55
Hb	12	13.5	12.9	11.9	13.1	13.3	12.2	12.3
Hct	33.3	36.98	37.33	33.45	36.87	37.18	34.26	34.78
MCV	54	53	62	53	57	57	53	53
MCH	19.8	19.5	21.6	18.9	20.3	20.6	19	18.8
MCHC	36	36.5	34.6	35.6	35.5	35.8	35.6	35.4
Plt	432	433	364	330	322	281	189	475
PT	76	88	66	98	96	101	101	85
APTT	89.2	65.8	70.5	61.3	72.2	90.1	109.2	101.6
APTT Ratio	2.63	1.94	2.08	1.81	2.13	2.66	3.22	3
Day 0	1/0	2/0	3/0	4/0	5/0	6/0	7/0	8/0
WBC	12.31	13.5	15.45	16.21	13.08	13.76	12.47	12.44
RBC	5.85	6.92	5.98	6.3	6.46	6.46	6.41	6.55
Hb	11.7	13.2	12.6	11.6	12.8	13	11.9	12
Hct	34.1	37.78	38.13	34.25	37.67	37.98	35.06	35.58
MCV	58	55	64	54	58	59	55	54
MCH	20	19	21.1	18.4	19.8	20.1	18.6	18.3
MCHC	34.2	34.8	33.1	33.9	34	34.1	34.1	33.7
Plt	457	448	371	321	317	293	199	475
PT	77	89	65	100	92	99	99	92
APTT	99	67.1	68.5	59.8	71.6	79.5	102.3	102.9
APTT Ratio	2.8	1.9	1.94	1.69	2.02	2.25	2.89	2.91
72h	1.72h	2.72h	3.72h	4,72h		6.72h	7.72h	8.72h
WBC	15.06	12.5	17.56	11.55		15.43	15.65	14.84
RBC	5.56	5.05	5.75	4.98		4.62	4.84	5.45
Hb	8.9	9.3	9.4	9.3		8.3	8.5	9.7
Hct	25.01	27.35	26.97	27.92		24.74	24	28.88
MCV	45	54	47	56		54	50	53
MCH	15.9	18.5	16.4	18.7		18	17.6	17.9
MCHC	35.4	34.2	34.9	33.5		33.6	35.6	33.7
Plt	518	323	625	378		379	495	526
PT	81	72	83	78		73	78	79
APTT	41.9	33.7	37.3	41.2		39.2	44	70.8
APTT Ratio	1.24	0.99	1.1	1.22		1.16	1.3	2.09
48h	1.48h	2.48h	3.48h	4.48h		6.48h	7.48h	8.48h
WBC	23.3	18.49	22.12	18.01		18.18	22.4	15.05
RBC	5.49	5.12	5.69	5.23		4.59	4.87	5.5
Hb	8.8	9.5	9	9.7		7.8	7.9	9.7
Hct	24.84	27.7	25.58	28.77		23.46	22.64	28.24
MCV	45	54	45	55		51	46	51
MCH	16.1	18.6	15.9	18.6		17.1	16.3	17.6
MCHC	35.6	34.3	35.3	33.8		33.4	35.1	34.6
Plt	277	266	588	376		459	312	464
PT	90	47	76	72		71	74	74
APTT	45.5	64.77	109	66		54.3	64.9	53
APTT Ratio	1.34	1.92	3.24	1.94		1.6	1.91	1.56
24h	1.24h	2.24h	3.24h	4.24h		6.24h	7.24h	8.24h
WBC	18.94	17.05	18.67	15.37		15.99	15.59	15.37
RBC	5.61	5.49	5.89	5.47		4.49	4.67	5.52
Hb	9.1	9.6	9.5	10		7.9	7.8	10
Hct	24.48	27.59	26.11	29.5		22.84	21.27	27.77
MCV	44	50	44	54		51	46	50
MCH	16.2	17.4	16.1	18.3		17.7	16.7	18
MCHC	37	34.7	36.3	34		34.7	36.6	35.9
Plt	536	243	616	354		308	219	331
PT	75	66	73	71		70	65	67
APTT	59.9	47.1	67.7	67.8		76.3	76.7	86.5
APTT Ratio	1.77	1.39	2	2		2.25	2.26	2.55
12h	1.12h	2.12h	3.12h	4.12h		6.12h	7.12h	8.12h
WBC	24.58	19.76	16.55	20.64		21.71
RBC	5.9	5.41	4.81	5.71		4.44
Hb	9.5	9.8	8.2	10.5		8.1
Hct	26.92	28.3	24.13	31.08		22.77
MCV	46	52	50	54		51
MCH	16.2	18.1	17.1	18.4		18.2
MCHC	35.4	34.7	34.1	33.8		35.4
Plt	206	241	378	256		186
PT		74	84			77	85
APTT		123	99.9			53	140
APTT Ratio		3.63	2.95			1.56	4.13
10h	1.10h	2.10h	3.10h	4.10h		6.10h	7.10h	8.10h
WBC	19.05	18.4		19.13		19.03	20.21	21.17
RBC	5.93	5.4		5.57		4.14	5.2	5.72
Hb	9.3	9.6		10.4		7.6	8.7	10.5
Hct	27.14	28.61		31.1		22.12	24.18	30.85
MCV	46	53		56		53	46	54
MCH	15.7	17.8		18.6		18.3	16.8	18.4
MCHC	34.2	33.7		33.3		34.3	36.1	34.2
Plt	376	238		189		7	198	314
PT	80	77		76			78
APTT	18	118.9		60			65.6
APTT Ratio	0.53	3.51		1.77			1.93
8h	1.8h	2.8h	3.8h	4.8h		6.8h	7.8h	8.8h
WBC	21.62		23.15	13.02		22.03	22.81	21.46
RBC	6.07	5.54	4.65	5.78		4.46	5.35	5.49
Hb	9.7	9.7	8.5	10.7		8.1	9.2	10.2
Hct	28.9	29.17	23.78	32.44		23.72	25.73	29.49
MCV	48	53	51	56		53	48	54
MCH	16	17.6	18.2	18.6		18.1	17.2	18.6
MCHC	33.7	33.4	35.5	33		34.1	35.8	34.6
Plt	355	234	305	276		413	241	251
PT	79	77		76		71	80
APTT	103.7	66.2		54		49	153
APTT Ratio	3.06	1.95		1.59		1.45	4.53
6h	1.6h	2.6h	3.6h	4.6h	5.6h	6.6h	7.6h	8.6h
WBC	21.13	20.15	24.66	20.31		21.25	24.15	21.78
RBC	5.98	5.49	4.79	5.59		4.36	5.17	5.81
Hb	9.7	9.8	8.6	10.6		8.1	8.9	10.6
Hct	27.79	28.49	24.02	30.81		22.83	23.87	30.23
MCV	46	52	50	55		52	46	52
MCH	16.3	17.8	18	19		18.5	17.1	18.2
MCHC	35	34.4	35.9	34.5		35.4	37.1	35
Plt	478	315	444	278		368	191	427
PT				76	72	78		79
APTT				54	57.6	41.7		42.8
APTT Ratio				1.59	1.7	1.23		1.26
4h	1. 4h	2. 4h	3. 4h	4. 4h	5. 4h	6. 4h	7. 4h	8. 4h
WBC			24.37	19.97		19.72	26.1	21.01
RBC			4.96	5.82		4.78	5.21	5.84
Hb			9.1	11		8.5	9	10.5
Hct			25.46	31.99		24.86	24.7	30.56
MCV			51	55		52	47	52
MCH			18.4	18.8		17.9	17.2	18
MCHC			35.8	34.3		34.4	36.2	34.4
Plt			414	312		402	298	218
PT				82		84	76	84
APTT				66		52.1	60.9	43.9
APTT Ratio				1.95		1.54	1.8	1.29
2h	1. 2h	2. 2h	3. 2h	4. 2h	5. 2h	6. 2h	7. 2h	8. 2h
WBC	20.02	21.42	21.04	20.91	28.33	22.25	26.01	20.4
RBC	6.22	5.72	4.86	5.81	6.32	4.95	5.22	5.86
Hb	10	10.4	8.5	10.6	11	8.7	8.5	10.5
Hct	29	30.01	25.61	32.15	31.93	26.44	25.65	30.76
MCV	47	52	53	55	51	53	49	53
MCH	16.1	18.3	17.4	18.2	17.4	17.5	16.4	17.9
MCHC	34.6	34.8	33	32.9	34.4	32.8	33.3	34
Plt	452	279	403	314	258	305	338	197
PT
APTT
APTT Ratio
1h	1.1h	2.1h	3.1h	4.1h	5.1h	6.1h	7.1h	8.1h
WBC	24.56	1	15.96	20.67			14.87	21.28
RBC	6.63		5.19	6.04			5.46	6.26
Hb	10.9		9.1	10.9			8.8	11.3
Hct	32.1		27.44	33.71			26.67	32.44
MCV	48		53	56			49	52
MCH	16.5		17.5	18.1			16.2	18
MCHC	34		33.1	32.5			33.2	34.8
Plt	488		581	406			418	485
PT		91	75	105
APTT		66.8	58.5	50.2
APTT Ratio		1.97	1.73	1.48
45 min	1. 45 min	2. 45 min	3. 45 min	4. 45 min	5. 45 min	6. 45 min	7. 45 min	8. 45 min
WBC	20.95		13.99	2.94			18	19.07
RBC	6.75		5.76	1.3			6.27	6.31
Hb	11.1		9.8	2.5			10.73	11.3
Hct	32.33		31.38	7.35			32.8	34.71
MCV	48		54	57			52	55
MCH	16.5		16.9	19.6			17.1	18
MCHC	34.4		31.1	34.6			32.7	32.7
Plt	580		422	375			524	571
PT	86		70	98	84	83	102	90
APTT	89		63.5	51.3	74.8	69.1	100.1	112.3
APTT Ratio	2.62		1.87	1.51	2.21	2.04	2.95	3.31
30 min	1. 30 min	2. 30 min	3. 30 min	4. 30 min	5. 30 min	6. 30 min	7. 30 min	8. 30 min
WBC	19.08	21.64		14.23	13.42	15.52		13.39
RBC	6.92	6.56		3.95	6.26	5.49		6.15
Hb	11.4	12.2		8	11.1	9.8		11.1
Hct	33.41	36.18		22.83	34.37	29.6		34.17
MCV	48	55		58	55	54		56
MCH	16.5	18.6		20.3	17.7	17.9		18
MCHC	34.2	33.08		35	32.3	33.1		32.4
Plt	628	409		1283	554	480		545
PT	81	87	70	98	87	95	91	95
APTT	100	70.8	70.5	58.8	75.2	77.9	100.9	102.1
APTT Ratio	2.95	2.09	2.08	1.73	2.22	2.3	2.98	3.01
15 min	1. 15 min	2. 15 min	3. 15 min	4. 15 min	5. 15 min	6. 15 min	7. 15 min	8. 15 min
WBC	18.08	17.21	14.4	14.86	16.55	15.17	brak	13.53
RBC	7.23	6.38	6.11	6.09	6.28	5.45		6.29
Hb	11.5	11.5	10.3	11	10.8	9.9		11.2
Hct	33.78	34.34	31.32	34.06	31.93	29.09		33.82
MCV	47	54	51	56	51	53		54
MCH	15.9	18	16.8	18.1	17.1	18.1		17.8
MCHC	34	33.5	32.8	32.3	33.7	33.9		33
Plt	567	409	659	302	397	593		574
PT
APTT
APTT Ratio
